# Supplementary material for: Facile in Situ Transformation of NiOOH into MOF-74(Ni)/NiO OH Heterogeneous Composite for Enchancing Electrocatalytic Methanol Oxidation
Source: Molecules. 2022 Mar 25;27(7):2113. doi: 10.3390/molecules27072113 (PMC9000767; doi:10.3390/molecules27072113)
Supplement: Supplementary file 1 [file molecules-27-02113-s001.zip]

Archive with 1 entries (1 files):
- molecules-1617388-supplementary.pdf
